# Supplementary material for: Biomarkers of Oxidative Stress in Systemic Lupus Erythematosus Patients with Active Nephritis
Source: Antioxidants (Basel). 2023 Aug 17;12(8):1627. doi: 10.3390/antiox12081627 (PMC10451241; doi:10.3390/antiox12081627)
Supplement: Supplementary file 1 [file antioxidants-12-01627-s001.zip]

Archive with 1 entries (1 files):
- antioxidants-2542714-supplementary.pdf
